# Supplementary material for: Identification of horizontally transferred genes in the genus Colletotrichum reveals a steady tempo of bacterial to fungal gene transfer
Source: BMC Genomics. 2015 Jan 2;16(1):2. doi: 10.1186/1471-2164-16-2 (PMC4320630; doi:10.1186/1471-2164-16-2)
Supplement: Supplementary file 2 — Additional file 2: Table S2: Expression of HGT candidates and homologs in C. graminicola and C. higginsianum. (XLSX 42 KB) [file 12864_2014_6926_MOESM2_ESM.xlsx]

## Sheet: Table S3
Table S2. Expression of HGT candidates and homologs in C. graminicola and C. higginsianum. Data from O'Connel et al. (2012)
Colletotrichum graminicola											Colletotrichum higginsianum
HGT1	Argininosuccinate lyase
	Normalised read count			Expression ratio (log2)								Normalised read count				Expression ratio (log2)
Gene ID	PA	BP	NP	BP/PA	P-value	NP/PA	P-value	NP/BP	P-value		Gene ID	VA	PA	BP	NP	PA/BP	P-value	NP/BP	P-value	VA/BP	P-value	NP/PA	P-value	VA/PA	P-value	VA/NP	P-value
GLRG_01134*	10.4303	3.55057	4.27323	-1.27055	0.686195	-1.01999	0.429982	0.25056	1		CH063_01794*	11.8215	14.8303	18.4824	102.696	-0.317603	0.6436	2.47417	1.51769e-12	-0.644737	0.570923	2.79177	1.16076e-14	-0.327134	1	-3.1189	3.23061e-18
GLRG_08191	33.4571	25.8111	15.8171	-0.0346907	1	-1.01783	0.214353	-0.983138	0.270243		CH063_12048	0.807233	1.19513	1.52452	0.30465	-0.351184	0.799086	-2.32313	0.429007	-0.917297	1	-1.97195	1	-0.566113	0.71279	1.40583	0.608864
GLRG_06892	1.8096	1.19134	0.401963	-0.815795	1	-1.99311	0.830429	-1.17732	0.8686		CH063_08380	1202.82	1059.09	1152.11	834.047	-0.121444	0.574681	-0.466076	0.37194	0.0621482	0.385014	-0.344632	0.989741	0.183592	0.0756095	0.528224	0.0292355
GLRG_02021	700.411	679.41	403.962	0.147983	1	-0.736766	0.261258	-0.884749	0.189662		CH063_09373	15.5075	24.3706	14.3041	8.20149	0.768713	0.549901	-0.802468	0.252131	0.116536	0.686969	-1.57118	0.0132748	-0.652177	0.826731	0.919004	0.0216378
HGT2	Glutathionylspermidine synthase
	Normalised read count			Expression ratio (log2)								Normalised read count				Expression ratio (log2)
Gene ID	PA	BP	NP	BP/PA	P-value	NP/PA	P-value	NP/BP	P-value		Gene ID	VA	PA	BP	NP	PA/BP	P-value	NP/BP	P-value	VA/BP	P-value	NP/PA	P-value	VA/PA	P-value	VA/NP	P-value
GLRG_11091*	32.3928	9.21705	6.48218	-1.47678	0.124001	-2.31667	0.000796172	-0.839897	0.571552		CH063_02340*	9.46261	18.6096	80.3296	15.4785	-2.10988	2.54567e-07	-2.37566	2.71789e-10	-3.08562	1.27876e-13	-0.265781	1	-0.97574	0.313893	-0.70996	0.19894
GLRG_11966*	163.924	53.6936	8.17598	-1.44496	0.0262356	-4.30422	1.25384e-14	-2.85926	1.594e-06		CH063_10640*	0.396624	543.611	520.321	8.94855	0.0631729	0.993067	-5.86161	6.74809e-55	-10.3574	7.04746e-70	-5.92478	9.97798e-54	-10.4206	6.69711e-66	-4.49581	3.18205e-08
											HGT3	Hydroxlacyl-CoA dehydrogenase
												Normalised read count				Expression ratio (log2)
											Gene ID	VA	PA	BP	NP	PA/BP	P-value	NP/BP	P-value	VA/BP	P-value	NP/PA	P-value	VA/PA	P-value	VA/NP	P-value
											CH063_08062*	2.43597	1.46995	1.15844	0.383979	0.343588	1	-1.59308	1	1.07232	0.30581	-1.93667	1	0.728733	0.170403	2.6654	0.0266124
HGT4	Oligoxyloglucan reducing-end-specific cellobiohydrolase
	Normalised read count			Expression ratio (log2)								Normalised read count				Expression ratio (log2)
Gene ID	PA	BP	NP	BP/PA	P-value	NP/PA	P-value	NP/BP	P-value		Gene ID	VA	PA	BP	NP	PA/BP	P-value	NP/BP	P-value	VA/BP	P-value	NP/PA	P-value	VA/PA	P-value	VA/NP	P-value
GLRG_09635*	18.0663	21.8879	37.9613	0.808112	0.791128	1.28923	0.122683	0.481123	0.586301		CH063_05456*	4.75934	2.87808	3.51535	41.5618	-0.288564	0.816633	3.56352	6.36987e-12	0.437093	0.709663	3.85208	2.2433e-13	0.725657	0.14523	-3.12642	4.49645e-13
GLRG_11528	67.3752	17.8996	12.3548	-1.73748	0.041423	-2.20843	0.000195371	-0.470948	0.702969		CH063_00277	1005.37	976.008	449.504	1.87856	1.11856	0.0031641	-7.90257	8.26046e-67	1.16132	1.29225e-06	-9.02112	4.04726e-83	0.0427646	0.216011	9.06389	2.58498e-95
GLRG_11631	4.0915	1.19134	0.243003	-1.84052	0.859343	-3.7538	0.154192	-1.91328	0.571552		CH063_00289	1.03887	1.75611	1.47808	0.926614	0.248663	1	-0.673683	1	-0.508705	1	-0.922346	1	-0.757368	1	0.164978	1
GLRG_11888	79.7816	27.0839	4.08233	-1.44032	0.0811404	-4.1547	1.53403e-11	-2.71438	8.95657e-05		CH063_01308	1.20378	2.94038	0.878838	0.30465	1.74233	0.334245	-1.52845	1	0.453907	0.379718	-3.27078	0.0674269	-1.28842	0.730731	1.98235	0.102866
GLRG_01736	13.3334	28.7833	239.32	1.34616	0.2383	4.24059	7.17475e-13	2.89442	1.07687e-07		CH063_03021	520.453	251.608	130.61	167.174	0.945915	0.0329701	0.35609	0.166083	1.9945	7.56254e-14	-0.589825	0.421508	1.04859	1.85884e-06	1.63841	1.07663e-09
GLRG_02409	11.4046	8.21608	9.94914	-0.400144	1	0.0206209	1	0.420765	0.91036		CH063_03234	0.656306	1.75611	0.878838	0.30465	0.998717	1	-1.52845	1	-0.421229	0.653791	-2.52716	0.653163	-1.41995	1	1.10722	0.608864
GLRG_07801	12.1504	8.34673	82.0199	0.182468	1	3.03592	5.89701e-06	2.85346	1.04239e-06		CH063_03260	20.4274	84.4802	27.313	38.0461	1.62903	0.000420791	0.478163	0.169919	-0.419082	0.759457	-1.15087	0.0150614	-2.04811	7.04765e-06	-0.897245	0.0246211
GLRG_09113	13.6519	9.96237	15.2279	0.0909482	1	0.359622	0.830429	0.268674	0.8686		CH063_04376	0.519436	1.46995	21.4277	84.1831	-3.86564	7.93594e-07	1.97406	1.38678e-08	-5.36638	4.22824e-11	5.83969	3.56984e-25	-1.50075	1	-7.34044	9.83387e-38
											CH063_04769	0.396624	1.19513	1.15844	0.40926	0.0449923	1	-1.50109	1	-1.54633	1	-1.54608	1	-1.59133	1	-0.0452457	1
											CH063_04909	147.593	100.471	62.3528	113.386	0.68826	0.334245	0.862715	0.00371888	1.2431	5.20662e-06	0.174455	0.164719	0.554836	0.00496077	0.380381	0.132918
											CH063_05786	91.6377	102.014	66.7543	44.461	0.611836	0.36737	-0.58632	0.311975	0.45708	0.0503683	-1.19816	0.00813387	-0.154756	0.691955	1.0434	0.000248663
											CH063_05950	25.5168	54.7644	79.596	278.292	-0.539457	0.142057	1.80583	4.18404e-10	-1.64125	7.05607e-05	2.34529	5.05899e-16	-1.10179	0.106834	-3.44708	6.51496e-26
											CH063_06089	142.308	123.539	35.3019	17.0146	1.80715	1.80629e-05	-1.05297	0.0382601	2.0112	2.89188e-11	-2.86012	1.96631e-13	0.204044	0.0997435	3.06417	3.32171e-22
											CH063_06313	28.7746	27.2882	16.0598	7.6082	0.764822	0.432525	-1.07783	0.103253	0.841339	0.0203201	-1.84265	0.00133605	0.0765162	0.418362	1.91917	3.29815e-07
											CH063_06442	17.6959	51.7042	25.5553	66.7027	1.01666	0.141386	1.38412	4.11724e-05	-0.530204	0.646174	0.367463	0.0681297	-1.54686	0.010901	-1.91433	6.24624e-08
											CH063_06931	13.2399	6.19708	8.97414	1.9682	-0.534186	0.754718	-2.1889	0.0129795	0.561045	0.218723	-1.65471	0.199663	1.09523	0.0405811	2.74994	1.41845e-07
											CH063_08004	35.0849	52.6489	30.2141	31.0054	0.801179	0.270726	0.0372951	0.828552	0.215627	0.330657	-0.763884	0.272684	-0.585552	0.797639	0.178332	0.505768
											CH063_08336	1.5865	600.27	672.818	10.1949	-0.164604	0.511419	-6.04429	1.56748e-59	-8.72823	1.93464e-74	-5.87969	7.28658e-54	-8.56362	2.83312e-68	-2.68393	5.68362e-05
											CH063_09301	188.943	53.9622	44.7462	61.6296	0.270186	1	0.46186	0.149517	2.07812	1.76948e-12	0.191673	0.2252	1.80793	5.97098e-11	1.61626	7.44279e-09
											CH063_11191	67.3971	73.4456	42.7458	12.9219	0.780893	0.229874	-1.72596	8.49598e-05	0.656902	0.0154967	-2.50685	3.47027e-09	-0.123991	0.63604	2.38286	5.8036e-13
											CH063_13400	0.396624	1.19513	1.112	1.00938	0.104018	1	-0.139683	0.822151	-1.48731	1	-0.243701	0.374059	-1.59133	1	-1.34762	0.188287
											CH063_13456	236.259	107.032	85.7191	21.5579	0.320357	0.900294	-1.9914	1.16993e-07	1.46268	3.8475e-08	-2.31176	3.79839e-09	1.14232	1.50858e-06	3.45408	1.33887e-28
											CH063_15532	4.73167	10.5757	1.52452	2.76836	2.79433	0.023202	0.860675	0.475182	1.63399	0.084039	-1.93366	0.0354673	-1.16034	0.454654	0.773319	0.218703
HGT5	Glucarate dehydratase
	Normalised read count			Expression ratio (log2)								Normalised read count				Expression ratio (log2)
Gene ID	PA	BP	NP	BP/PA	P-value	NP/PA	P-value	NP/BP	P-value		Gene ID	VA	PA	BP	NP	PA/BP	P-value	NP/BP	P-value	VA/BP	P-value	NP/PA	P-value	VA/PA	P-value	VA/NP	P-value
GLRG_01139*	1.8096	1.58895	8.42724	-0.0857102	1	2.38584	0.167263	2.47155	0.0699669		CH063_01625*	3.20125	33.252	21.5058	14.6075	0.628713	0.540421	-0.558021	0.543995	-2.74802	6.16232e-06	-1.18673	0.0496134	-3.37673	5.73902e-08	-2.19	5.84836e-05
GLRG_08781	120.626	200.654	412.896	0.946751	0.225614	1.86023	0.00031677	0.91348	0.176544		CH063_06287	0.396624	2.56922	18.4061	235.926	-2.84078	0.000109687	3.68008	1.7408e-26	-5.53627	5.90597e-10	6.52086	1.52115e-42	-2.69548	0.434727	-9.21635	4.97894e-61
GLRG_09182	30.8716	80.7938	166.37	1.47565	0.0438425	2.42564	1.1625e-05	0.949994	0.177206		CH063_06721	435.783	516.086	614.147	1849.58	-0.250973	0.334245	1.59054	1.8729e-09	-0.494974	0.466646	1.84152	9.46299e-14	-0.244002	0.796219	-2.08552	1.42861e-12
GLRG_09730	2.95797	2.70693	7.7128	0.281201	1	1.52137	0.429982	1.24017	0.399959		CH063_08672	0.396624	35.9399	52.4034	195.745	-0.544075	0.206202	1.90125	2.68891e-10	-7.04574	9.60086e-22	2.44532	1.27204e-15	-6.50167	1.04413e-13	-8.94699	6.57041e-58
											CH063_10883	67.1651	214.532	395.724	1247.45	-0.883302	0.00203099	1.65641	6.11339e-10	-2.55871	1.37767e-14	2.53972	1.48477e-21	-1.67541	6.7715e-05	-4.21513	2.15804e-40
HGT6	Serine endopeptidase S1
	Normalised read count			Expression ratio (log2)								Normalised read count				Expression ratio (log2)
Gene ID	PA	BP	NP	BP/PA	P-value	NP/PA	P-value	NP/BP	P-value		Gene ID	VA	PA	BP	NP	PA/BP	P-value	NP/BP	P-value	VA/BP	P-value	NP/PA	P-value	VA/PA	P-value	VA/NP	P-value
GLRG_11936*	5.61277	11.0053	179.84	1.76267	0.386937	5.35625	4.4138e-14	3.59357	8.91567e-11		CH063_03876*	0.396624	1.19513	0.878838	0.30465	0.4435	1	-1.52845	1	-1.14783	1	-1.97195	1	-1.59133	1	0.38062	1
HGT7	L-asparaginase
	Normalised read count			Expression ratio (log2)
Gene ID	PA	BP	NP	BP/PA	P-value	NP/PA	P-value	NP/BP	P-value
GLRG_08267*	1.8096	2.9167	0.972011	0.762556	1	-0.727668	0.866885	-1.49022	0.447297
GLRG_03254	198.187	185.418	78.5878	0.085923	1	-1.2845	0.0213319	-1.37042	0.0189866
GLRG_05824	10.6885	11.1303	16.1402	0.441267	1	0.624772	0.580106	0.183505	0.882603
GLRG_07415	3.63405	10.3259	4.77748	1.27727	0.575631	0.377248	0.959725	-0.90002	0.484768
HGT8	Acetyl-CoA synthetase
	Normalised read count			Expression ratio (log2)
Gene ID	PA	BP	NP	BP/PA	P-value	NP/PA	P-value	NP/BP	P-value
GLRG_06163*	4.39468	2.12298	16.6443	-0.835326	1	1.97123	0.0624091	2.80656	0.005046
GLRG_00469	1.8096	1.96161	8.3282	0.388358	1	2.39121	0.167263	2.00285	0.181772
GLRG_00577	24.4986	31.2128	22.7722	0.467933	0.889916	-0.0792856	0.999162	-0.547219	0.571552
GLRG_01790	21.7152	2.75533	16.7578	-3.00941	0.0225768	-0.224864	0.840866	2.78454	0.00812647
GLRG_02424	934.452	430.836	636.736	-0.914616	0.212932	-0.458802	0.517452	0.455814	0.594647
GLRG_03774	128.582	38.2812	105.95	-1.58872	0.0243823	-0.14095	0.899529	1.44777	0.0272715
GLRG_04285	109.135	62.519	190.324	-0.551667	0.7531	0.973643	0.112837	1.52531	0.0100525
GLRG_04293	53.4048	12.2422	43.0346	-1.80001	0.0336941	-0.0946558	0.992074	1.70536	0.0186896
GLRG_05027	98.8907	108.106	93.5582	0.339398	0.924492	-0.00517854	1	-0.344577	0.751403
GLRG_05476	226.137	234.346	346.112	0.262486	1	0.686295	0.330892	0.423809	0.641268
GLRG_07071	73.2792	10.7016	16.5561	-2.59823	0.000496455	-2.0034	0.000463689	0.594836	0.686167
GLRG_07476	140.241	234.24	189.864	0.915994	0.253545	0.483586	0.513364	-0.432408	0.634457
GLRG_07649	38.469	21.1098	54.3969	-0.551163	0.785411	0.623108	0.501831	1.17427	0.102453
GLRG_07753	105.981	64.4009	125.034	-0.446898	0.812283	0.344191	0.704304	0.791089	0.290736
GLRG_08063	64.5058	256.176	131.148	2.05633	0.000220889	0.951625	0.125853	-1.10471	0.0786523
GLRG_08065	35.0665	187.677	158.494	2.51014	1.05341e-05	2.06601	0.00011731	-0.444131	0.642921
GLRG_08099	516.96	257.157	408.953	-0.762236	0.377071	-0.219588	0.823498	0.542648	0.552451
GLRG_08225	27.2335	14.8508	22.0213	-0.55832	0.836434	-0.172914	0.90058	0.385406	0.768373
GLRG_08303	205.498	305.502	311.023	0.831355	0.322361	0.702392	0.320211	-0.128963	0.94584
GLRG_09505	175.709	56.7683	69.5093	-1.41231	0.0323447	-1.24418	0.029117	0.168124	0.920596
GLRG_09842	2.19734	1.19134	0.830125	-1.22411	1	-1.39262	0.866885	-0.168513	1
GLRG_10282	2.19734	6.43352	374.653	2.03142	0.511413	7.44812	1.49938e-22	5.4167	1.08399e-19
GLRG_10367	20.3136	18.369	13.8816	-0.0843888	1	-0.339143	0.7812	-0.254754	0.839283
GLRG_10898	13.184	18.8941	18.9043	0.660792	0.814312	0.575379	0.616797	-0.0854131	1
GLRG_11697	134.902	219.894	87.3528	0.853528	0.303585	-0.582344	0.473876	-1.43587	0.0120735
HGT9†‡	2-deoxy-D-gluconate 3-dehydrogenase
	Normalised read count			Expression ratio (log2)
Gene ID	PA	BP	NP	BP/PA	P-value	NP/PA	P-value	NP/BP	P-value
GLRG_09591*	19.2394	6.35885	5.15973	-1.12955	0.47914	-1.69911	0.0679218	-0.569553	0.769898
GLRG_00208	40.5768	35.1981	34.1886	0.187276	1	-0.0853716	0.962882	-0.272647	0.8686
GLRG_00324	10.2315	2.01153	0.461795	-2.03674	0.327779	-4.17254	0.00241821	-2.1358	0.457452
GLRG_00816	2.57023	1.37767	4.62073	-0.83036	1	1.09088	0.775485	1.92124	0.440879
GLRG_01213	545.039	196.424	141.649	-1.24346	0.0456295	-1.87247	0.00019605	-0.629014	0.457452
GLRG_01288	45.7974	30.3269	46.0663	-0.212677	1	0.179237	0.907329	0.391913	0.713414
GLRG_01425	42.7055	45.5564	194.37	0.501718	0.858474	2.36408	1.50922e-05	1.86236	0.000615156
GLRG_02039	95.0052	14.8886	2.99065	-2.86876	0.000168398	-4.83317	6.76e-14	-1.96441	0.0414168
GLRG_02347	37.0674	28.2693	23.9661	-0.432011	1	-0.475073	0.625651	-0.0430623	0.963911
GLRG_02437	13.2583	5.78804	68.0904	-0.921238	0.690793	2.22194	0.000280015	3.14318	5.84926e-07
GLRG_02444	37.0081	23.1198	102.535	-0.323816	1	1.67008	0.00604197	1.99389	0.000736954
GLRG_02492	49.8351	5.09112	12.7758	-2.86304	0.000506697	-1.74314	0.00692914	1.1199	0.386508
GLRG_03921	78.0014	69.2509	87.5137	-0.000460869	1	0.258381	0.797612	0.258842	0.8686
GLRG_04431	1.8096	8.16616	133.389	2.20746	0.41983	6.3787	2.20957e-14	4.17124	2.42484e-10
GLRG_04473	2.57023	1.19134	0.243003	-1.23933	1	-3.15261	0.374272	-1.91328	0.571552
GLRG_04804	194.373	205.993	267.356	0.232677	1	0.572426	0.462795	0.33975	0.758248
GLRG_04948	312.906	297.664	181.031	0.114832	1	-0.725546	0.283824	-0.840377	0.231485
GLRG_05035	67.0636	69.8057	60.5096	0.252217	1	-0.0771618	0.976153	-0.329379	0.780266
GLRG_05039	24.1613	3.07959	4.69595	-2.50712	0.0291833	-2.21076	0.00402361	0.296357	0.996379
GLRG_05079	79.1151	100.793	70.796	0.559872	0.692796	-0.0548348	1	-0.614707	0.48493
GLRG_05345	2.85857	1.37767	0.501093	-1.13937	1	-2.45572	0.501831	-1.31635	0.713414
GLRG_05435	66.9755	34.8396	211.884	-0.652151	0.624892	1.82054	0.00110669	2.47269	5.844e-06
GLRG_05685	2.47083	1.58895	0.401963	-0.502989	1	-2.41039	0.645635	-1.9074	0.713414
GLRG_06335	25.9902	28.2875	25.4284	0.350135	1	0.0456981	1	-0.304437	0.852186
GLRG_06440	19.9852	26.7142	50.5681	0.681732	0.816422	1.57488	0.0360122	0.893149	0.314452
GLRG_06514	1.8096	1.40263	0.486005	-0.401641	1	-1.72855	0.830429	-1.32691	0.713414
GLRG_06600	9.15238	11.5967	4.97515	0.452023	1	-0.856698	0.561589	-1.30872	0.221582
GLRG_06634	8.183	5.93021	2.98727	-0.775566	1	-1.13242	0.449858	-0.356856	0.8686
GLRG_07011	25.4738	4.8768	3.11886	-2.43163	0.0445828	-2.77345	0.000323557	-0.341827	0.8686
GLRG_07023	4.0915	1.19134	0.315933	-1.84052	0.859343	-3.34183	0.154192	-1.50131	0.8686
GLRG_07088	17.4996	4.24748	31.6332	-1.53706	0.218308	0.984648	0.278553	2.5217	0.000564525
GLRG_07098	6.50746	35.0089	263.219	2.02418	0.0288919	5.27982	1.56057e-16	3.25564	5.91527e-08
GLRG_07529	42.5461	8.26903	178.994	-2.05036	0.0215315	2.26724	5.41405e-05	4.3176	3.44819e-12
GLRG_07549	230.762	106.797	85.8758	-0.859597	0.295353	-1.33233	0.0150259	-0.472735	0.606589
GLRG_07901	18.0465	1.19134	0.486005	-3.98824	0.0191961	-4.90099	6.22523e-05	-0.912757	0.8686
HGT10†‡	Monooxygenase, FAD-binding
	Normalised read count			Expression ratio (log2)
Gene ID	PA	BP	NP	BP/PA	P-value	NP/PA	P-value	NP/BP	P-value
GLRG_11949*	20.6816	6.45565	5.07493	-1.45821	0.316392	-1.75294	0.0575467	-0.29473	0.902924
GLRG_00225	2.57023	1.19134	0.713921	-1.23933	1	-1.57173	0.501831	-0.332405	1
GLRG_00361	111.294	7.52068	6.66736	-3.9138	1.75571e-07	-3.8205	3.57293e-11	0.0932932	1
GLRG_01029	117.034	498.662	189.845	2.2677	2.36652e-05	0.724422	0.288179	-1.54327	0.00482917
GLRG_01068	176.893	72.8518	14.5829	-1.1082	0.146315	-3.49954	7.37016e-11	-2.39134	2.58916e-05
GLRG_01070	2.97282	3.50217	31.3711	0.476337	1	3.30975	0.000127608	2.83341	0.00017173
GLRG_01118	4.0915	3.12799	3.48521	-0.111009	1	0.106378	1	0.217387	1
GLRG_01244	71.0606	101.307	78.8156	0.732485	0.506785	0.221297	0.84431	-0.511188	0.571552
GLRG_01434	74.6404	100.146	105.798	0.65406	0.572938	0.575931	0.486864	-0.0781287	0.998222
GLRG_01813	200.566	112.618	133.493	-0.69147	0.517274	-0.498557	0.501831	0.192913	0.899838
GLRG_03143	43.8182	25.7052	7.17734	-0.491269	0.849819	-2.5049	8.2784e-05	-2.01364	0.00270314
GLRG_03348	24.3107	9.34164	36.2189	-0.781936	0.590941	0.74629	0.455471	1.52823	0.0223189
GLRG_03389	21.824	102.308	11.7587	2.31813	0.000488237	-0.855884	0.412647	-3.17401	1.22808e-08
GLRG_04748	27.2632	22.7179	19.2346	-0.162313	1	-0.405185	0.720994	-0.242872	0.8686
GLRG_04988	37.1772	38.5838	65.1004	0.340303	1	1.03841	0.168342	0.698104	0.457452
GLRG_05347	10.639	9.06123	36.5957	0.0392171	1	2.12047	0.0103112	2.08125	0.00742054
GLRG_05577	7.98419	3.57249	0.486005	-1.78525	0.731952	-3.76562	0.0146943	-1.98037	0.457452
GLRG_05716	1.8096	1.37767	9.35674	-0.406826	1	2.56925	0.0720753	2.97607	0.0304422
GLRG_05734	434.458	401.513	354.003	0.0982586	1	-0.21324	0.830429	-0.311498	0.776336
GLRG_05814	5.50349	6.83286	12.6333	0.897976	0.960688	1.38528	0.32051	0.487299	0.649856
GLRG_06026	87.1409	17.3242	55.0034	-2.35826	0.00146272	-0.496227	0.553269	1.86203	0.0113291
GLRG_06312	50.1229	88.2454	146.461	1.15367	0.150039	1.7123	0.00234794	0.558629	0.532697
GLRG_06381	10.2414	92.1016	303.348	3.6637	6.44459e-07	5.19504	3.41463e-16	1.53134	0.0058102
GLRG_06478	27.9181	221.004	90.4224	2.9878	1.38661e-07	1.57829	0.00672624	-1.40951	0.01402
GLRG_06552	17.2711	16.6817	38.5024	0.0325094	1	1.34686	0.087379	1.31436	0.134323
GLRG_06696	11.8319	20.7139	22.1683	1.12175	0.491745	1.03801	0.355883	-0.0837408	1
GLRG_06840	1.8096	1.19134	0.839547	-0.815795	1	-0.871568	0.866885	-0.0557729	1
GLRG_07586	166.343	173.899	825.188	0.378986	0.885762	2.39332	1.73447e-06	2.01433	8.49485e-05
GLRG_07601	1.8096	1.19134	3.67611	-0.815795	1	1.22948	0.722168	2.04528	0.561321
GLRG_07684	65.0268	11.0329	8.88307	-2.46715	0.00255467	-2.67257	1.14333e-05	-0.205424	0.915649
GLRG_07954	255.582	18.2486	4.03331	-3.61199	1.47256e-09	-5.88338	5.33164e-22	-2.27139	0.00293198
GLRG_08026	42.7241	5.24946	6.55227	-3.07384	0.0014741	-2.54051	9.55619e-05	0.533327	0.8686
HGT11	Succinyl-diaminopimelate desuccinylase
	Normalised read count			Expression ratio (log2)								Normalised read count				Expression ratio (log2)
Gene ID	PA	BP	NP	BP/PA	P-value	NP/PA	P-value	NP/BP	P-value		Gene ID	VA	PA	BP	NP	PA/BP	P-value	NP/BP	P-value	VA/BP	P-value	NP/PA	P-value	VA/PA	P-value	VA/NP	P-value
GLRG_10812*	9.16178	5.09112	6.73518	-0.847971	0.860409	-0.665076	0.706097	0.182896	1		CH063_13530*	1.39318	1.46995	2.79054	10.7836	-0.924778	0.68375	1.95022	0.00313677	-1.00216	0.907786	2.875	5.21901e-05	-0.0773852	0.592917	-2.95239	5.76517e-06
GLRG_03341	482.314	327.395	382.709	-0.341018	0.886183	-0.24532	0.787641	0.0956984	0.969497		CH063_02335	11.2953	15.677	8.93625	39.5037	0.810911	0.587195	2.14425	5.29759e-07	0.337982	0.442857	1.33333	0.000171084	-0.472929	1	-1.80626	2.73983e-06
GLRG_06482	4.18103	18.0645	48.0781	2.6395	0.0352588	3.68315	3.8934e-06	1.04365	0.125332		CH063_04645	3.11676	8.84383	2.87703	23.3353	1.62009	0.269764	3.01986	8.57179e-08	0.11547	0.955431	1.39977	0.00114279	-1.50462	0.246603	-2.90439	4.83765e-09
GLRG_07407	33.9952	59.162	53.4999	1.01193	0.310201	0.824413	0.320211	-0.18752	0.891081		CH063_08221	53.6389	54.5573	56.9546	73.1741	-0.0620421	0.846212	0.36152	0.236987	-0.0865341	0.820731	0.423562	0.0523961	-0.024492	0.452062	-0.448054	0.318965
GLRG_08325	44.6035	23.1435	28.8742	-0.735863	0.612177	-0.499947	0.561026	0.235916	0.891732		CH063_08264	10.3125	9.32966	10.8394	37.6322	-0.216389	0.909738	1.79568	1.47493e-05	-0.0718888	0.963146	2.01207	1.1879e-06	0.1445	0.501806	-1.86757	2.33759e-06
GLRG_09284	34.0743	28.4514	26.6842	-0.127901	1	-0.222041	0.866885	-0.0941394	0.971752
GLRG_11969	1164	673.12	108.954	-0.708554	0.426804	-3.38698	7.81222e-12	-2.67843	1.33175e-07
*	HGT candidate
†‡	The genes shown are a sub-sub of the genes with the same function as the HGT candidate
VA	in vitro appressoria
PA	in planta appressoria
BP	biotrophic phase
NP	necrotrophic phase
	Significantly down-regulated genes (<-3 log2 fold-change)
	Significantly down-regulated genes (<-2 log2 fold-change)
	Significantly up-regulated genes (>2 log2 fold-change)
	Significantly up-regulated genes (>3 log2 fold-change)
	Significantly regulated genes (p-value<0.05)
Reference
O’Connell RJ, Thon MR, Hacquard S, Amyotte SG, Kleemann J, et al. (2012) Lifestyle transitions in plant pathogenic Colletotrichum fungi deciphered by genome and transcriptome analyses. Nat Genet 44: 1060–1065.
